# Supplementary material for: A Pilot Study to Assess the Safety and Efficacy of Umbilical Cord Blood-Derived Mesenchymal Stromal Cells for the Treatment of Synovitis in Horses
Source: Animals (Basel). 2024 Nov 26;14(23):3406. doi: 10.3390/ani14233406 (PMC11640105; doi:10.3390/ani14233406)
Supplement: Supplementary file 1 [file animals-14-03406-s001.zip]

Archive with 14 entries (14 files):
- Figure S1 - Consent.jpg
- __MACOSX/._Figure S1 - Consent.jpg
- Figure S2 Exercise.jpg
- __MACOSX/._Figure S2 Exercise.jpg
- Figure S3 Questionnaire.jpg
- __MACOSX/._Figure S3 Questionnaire.jpg
- Table S1 effusion.jpg
- __MACOSX/._Table S1 effusion.jpg
- Table S2 lameness.jpg
- __MACOSX/._Table S2 lameness.jpg
- Table S3 ROM.jpg
- __MACOSX/._Table S3 ROM.jpg
- Table S4 Flexion.jpg
- __MACOSX/._Table S4 Flexion.jpg
